# Supplementary material for: Atlantic salmon (Salmo salar) age at maturity is strongly affected by temperature, population and age-at-maturity genotype
Source: Conserv Physiol. 2023 Jan 23;11(1):coac086. doi: 10.1093/conphys/coac086 (PMC9871436; doi:10.1093/conphys/coac086)
Supplement: Web_Material_coac086 [file web_material_coac086.zip]

Archive with 1 entries (1 files):
- Asheim-etal-MaleMatGxE-review-suppl-revised_coac086.docx
